# Supplementary material for: ﻿Vacciniumdehongense (Ericaceae), a new species of Vaccinium sect. Epigynium from western Yunnan, China
Source: PhytoKeys. 2024 May 13;242:31–7. doi: 10.3897/phytokeys.242.121623 (PMC11106564; doi:10.3897/phytokeys.242.121623)
Supplement: XML Treatment for Vaccinium dehongense [file phytokeys.242.121623-treatment1.xml]

<!DOCTYPE tp:taxon-treatment
  PUBLIC "-//TaxonX//DTD Taxonomic Treatment Publishing DTD v0 20100105//EN" "tax-treatment-NSO.dtd">
<tp:taxon-treatment xmlns:tp="http://www.plazi.org/taxpub"><tp:treatment-meta><kwd-group><label>Taxon classification</label><kwd>
              <named-content content-type="kingdom">Plantae</named-content>
            </kwd><kwd>
              <named-content content-type="order">Ericales</named-content>
            </kwd><kwd>
              <named-content content-type="family">Ericaceae</named-content>
            </kwd></kwd-group><mixed-citation publication-type="journal"><person-group><name><surname>Tong</surname><given-names>Yi-Hua</given-names></name><name><surname>Ye</surname><given-names>Xing-Er</given-names></name><name><surname>Ni</surname><given-names>Jing-Bo</given-names></name></person-group><article-title>﻿<italic><tp:taxon-name><tp:taxon-name-part taxon-name-part-type="genus" reg="Vaccinium">Vaccinium</tp:taxon-name-part><tp:taxon-name-part taxon-name-part-type="species" reg="dehongense">dehongense</tp:taxon-name-part></tp:taxon-name></italic> (<tp:taxon-name><tp:taxon-name-part taxon-name-part-type="family">Ericaceae</tp:taxon-name-part></tp:taxon-name>), a new species of <italic><tp:taxon-name><tp:taxon-name-part taxon-name-part-type="genus" reg="Vaccinium">Vaccinium</tp:taxon-name-part></tp:taxon-name></italic> sect. <italic><tp:taxon-name><tp:taxon-name-part taxon-name-part-type="genus" reg="Vaccinium"/><tp:taxon-name-part taxon-name-part-type="section" reg="Epigynium">Epigynium</tp:taxon-name-part></tp:taxon-name></italic> from western Yunnan, China</article-title><source>PhytoKeys</source><day>13</day><month>05</month><year>2024</year><volume>242</volume><fpage>31</fpage><lpage>37</lpage><pub-id pub-id-type="doi">10.3897/phytokeys.242.121623</pub-id></mixed-citation></tp:treatment-meta><tp:nomenclature><label>﻿</label><tp:taxon-name>
            <object-id xmlns:xlink="http://www.w3.org/1999/xlink" content-type="arpha" xlink:type="simple">B73D390E-AC6C-5790-9755-C3F660CCDA70</object-id>
            <tp:taxon-name-part taxon-name-part-type="genus" reg="Vaccinium">Vaccinium</tp:taxon-name-part>
            <tp:taxon-name-part taxon-name-part-type="species" reg="dehongense">dehongense</tp:taxon-name-part>
            <object-id xmlns:xlink="http://www.w3.org/1999/xlink" content-type="ipni" xlink:type="simple">urn:lsid:ipni.org:names:77341761-1</object-id>
          </tp:taxon-name><tp:taxon-authority>Y.H.Tong</tp:taxon-authority><tp:taxon-status xmlns:xlink="http://www.w3.org/1999/xlink" xlink:type="simple">sp. nov.</tp:taxon-status><xref ref-type="fig" rid="F1">Fig. 1</xref></tp:nomenclature><tp:treatment-sec sec-type="material" id="SECID0EHEAC"><title>Type.</title><p>China. Yunnan Province: Dehong Dai and Jingpo Autonomous Prefecture, Yingjiang County, Xima Township, Huoshigou Village, epiphytic on trees in evergreen broad-leaved forest, <named-content xmlns:xlink="http://www.w3.org/1999/xlink" content-type="dwc:verbatimCoordinates" xlink:type="simple"><named-content content-type="geo-json" specific-use="{&#34;type&#34;:&#34;Point&#34;,&#34;coordinates&#34;:[97.726611,24.784833]}" id="NCID0EQEAC" xlink:type="simple">24°47'5.4"N, 97°43'35.8"E</named-content></named-content>, 1740 m a.s.l., 12 March 2023 (fl.), <italic>Yi-Hua Tong et al. TYH-2651</italic> (holotype: IBSC; isotypes: KUN, PE).</p><fig id="F1" position="float" orientation="portrait"><object-id xmlns:xlink="http://www.w3.org/1999/xlink" content-type="doi" xlink:type="simple">10.3897/phytokeys.242.121623.figure1</object-id><object-id xmlns:xlink="http://www.w3.org/1999/xlink" content-type="arpha" xlink:type="simple">537E7449-B624-567F-BF5F-1D2261E7A3A3</object-id><label>Figure 1.</label><caption><p><italic><tp:taxon-name><tp:taxon-name-part taxon-name-part-type="genus" reg="Vaccinium">Vaccinium</tp:taxon-name-part><tp:taxon-name-part taxon-name-part-type="species" reg="dehongense">dehongense</tp:taxon-name-part></tp:taxon-name></italic><bold>A</bold> habitat, the red arrow indicating this species <bold>B</bold> habit <bold>C</bold> flowering branchlets <bold>D</bold> inflorescences <bold>E</bold> infructescences with immature fruits <bold>F</bold> part of an inflorescence, showing bracts and bracteoles <bold>G</bold> flower with corolla removed <bold>H</bold> stamens, adaxial, lateral and abaxial view <bold>I</bold> ovary cross-section, showing pseudo-10-locular ovary. Scale bars: 5 mm (<bold>F–G</bold>); 3 mm (<bold>H–I</bold>). Photographs by Yi-Hua Tong.</p></caption><graphic xmlns:xlink="http://www.w3.org/1999/xlink" xlink:href="phytokeys-242-031_article-121623__-g001.jpg" position="float" orientation="portrait" xlink:type="simple" id="oo_1048179.jpg"><uri content-type="original_file" xlink:type="simple">https://binary.pensoft.net/fig/1048179</uri></graphic></fig></tp:treatment-sec><tp:treatment-sec sec-type="diagnosis" id="SECID0EFGAC"><title>Diagnosis.</title><p>This new species is morphologically similar to <italic><tp:taxon-name><tp:taxon-name-part taxon-name-part-type="genus" reg="Vaccinium">V.</tp:taxon-name-part><tp:taxon-name-part taxon-name-part-type="species" reg="vacciniaceum">vacciniaceum</tp:taxon-name-part></tp:taxon-name></italic>, especially its subspecies, <tp:taxon-name><tp:taxon-name-part taxon-name-part-type="genus" reg="Vaccinium">V.</tp:taxon-name-part><tp:taxon-name-part taxon-name-part-type="species" reg="vacciniaceum">vacciniaceum</tp:taxon-name-part><tp:taxon-name-part taxon-name-part-type="infraspecific-rank">subsp.</tp:taxon-name-part><tp:taxon-name-part taxon-name-part-type="subspecies" reg="glabritubum">glabritubum</tp:taxon-name-part></tp:taxon-name> P. F. Stevens (with a glabrous internal corolla surface), in having pseudo-verticillate leaves with a serrate margin and a rounded leaf base, glandular-setulose twigs with scattered lenticels, elongate racemose inflorescences with many flowers, narrowly triangular bracts and bracteoles and a glabrous internal corolla surface, but can be distinguished by subsessile (vs. with 1–4 mm long petioles) leaves, the inflorescences usually developing at leafless nodes (vs. axils of leaves), shorter pedicels (6–7.5 mm vs. 7–13 mm) and filaments being ca. 1/3 length of the stamens (vs. ca. 1/2).</p></tp:treatment-sec><tp:treatment-sec sec-type="description" id="SECID0EHHAC"><title>Description.</title><p>Evergreen shrubs, 0.5–3 m tall, epiphytic on trees, with inflated root tubers. Young twigs yellowish-brown, angled, densely glandular-setulose, glabrescent; old branches purple brown, with sparse white lenticels. Bud scales subulate, margin glandular-ciliate. Leaves often 4–8-pseudoverticillate, subsessile, borne on a protuberance; blades firmly papery, oblong-lanceolate, 5.5–15 × 0.8–3 cm, apex acute to acuminate, base cuneate or slightly obtuse, margin plane, serrate, each serra tipped with a gland, glabrous on both surfaces, mid-vein slightly raised adaxially, strongly raised abaxially, lateral veins 11–14 on each side, together with fine veins raised on both surfaces. Inflorescences racemose usually at leafless nodes, rarely axillary, 2–8 cm long, with 7–21 flowers, rachis glabrous, with persistent bud scales at base; bracts narrowly triangular, 1.5–2.5 × 0.2–0.5 mm, glabrous on both sides, margin glandular-ciliate; pedicel 6–7.5 mm long, glabrous, thickened upwards; bracteoles 2, caducous, usually borne near the base of the pedicel, occasionally at the lower part, shape and indumentum similar to bracts, but smaller, ca. 1 × 0.2 mm. Hypanthium 0.8–1 × 1.2–1.5 mm, glabrous, smooth when fresh, rugose when dry; calyx limb 5–lobed to near base, lobes greenish-yellow, sometimes tinged with purplish, triangular to ovate-triangular, 1–1.5 × 1.2–1.5 mm, glabrous, apex acuminate. Corolla greenish-yellow, urceolate, 5-angled, 5–6 × 2–2.5 mm, glabrous on both surfaces, apex shallowly lobed, lobes recurved, triangular, ca. 1–1.2 × 1 mm, abaxially glabrous, adaxially papillose; stamens 10, 4.5–5 mm long, filaments flat, slightly expanded at base, 1.5–1.6 mm long, glabrous; anthers 3–4 mm long, thecae 1–1.2 mm long, more or less echinate on edges, with 2 small appendages at base, tubules 2–2.8 mm long, opened by a long slit more than half of the tubules, dorsal spurs absent; style 4.5–5.5 mm long, stigma slightly expanded, capitate; ovary pseudo-10-locular, each locule with several ovules, disc glabrous. Fruit unknown.</p></tp:treatment-sec><tp:treatment-sec sec-type="etymology" id="SECID0EMHAC"><title>Etymology.</title><p>The species epithet is derived from the type locality, Dehong Dai and Jingpo Autonomous Prefecture. Its Chinese name is given as 滇西越橘 (Pinyin: diān xī yuè jú).</p></tp:treatment-sec><tp:treatment-sec sec-type="distribution" id="SECID0ERHAC"><title>Distribution and habitat.</title><p>This species is currently known only from the type locality, i.e. Yingjiang County, Dehong Dai and Jingpo Autonomous Prefecture, Yunnan Province. It grows on trees in mountainous evergreen broad-leaved mixed forests at elevations of 1400–1750 m a.s.l.</p></tp:treatment-sec><tp:treatment-sec sec-type="conservation status" id="SECID0EWHAC"><title>Conservation status.</title><p>Since the type locality of this new species is very near the border between China and Myanmar, it is probably also distributed in the adjacent area of Myanmar. As no population assessment of this species in its whole distribution area is made, it is best to assign a status of ‘Data Deficient’ (<abbrev xmlns:xlink="http://www.w3.org/1999/xlink" xlink:title="Data Deficient" id="ABBRID0E3HAC" xlink:type="simple">DD</abbrev>) for this species following the IUCN Red List Categories and Criteria (<xref ref-type="bibr" rid="B6">IUCN Standards and Petitions Committee 2022</xref>).</p></tp:treatment-sec><tp:treatment-sec sec-type="phenology" id="SECID0EEIAC"><title>Phenology.</title><p>Flowering in March.</p></tp:treatment-sec><tp:treatment-sec sec-type="discussion" id="SECID0EJIAC"><title>Discussion.</title><p><italic><tp:taxon-name><tp:taxon-name-part taxon-name-part-type="genus" reg="Vaccinium">Vaccinium</tp:taxon-name-part><tp:taxon-name-part taxon-name-part-type="species" reg="dehongense">dehongense</tp:taxon-name-part></tp:taxon-name></italic> obviously belongs to <tp:taxon-name><tp:taxon-name-part taxon-name-part-type="genus" reg="Vaccinium">V.</tp:taxon-name-part><tp:taxon-name-part taxon-name-part-type="infraspecific-rank">sect.</tp:taxon-name-part><tp:taxon-name-part taxon-name-part-type="section" reg="Epigynium">Epigynium</tp:taxon-name-part></tp:taxon-name> due to its evergreen and pseudo-verticillate leaves with a serrate margin, urceolate corollas and stamens without spurs on the back of anthers (<xref ref-type="bibr" rid="B11">Sleumer 1941</xref>; <xref ref-type="bibr" rid="B12">Stevens 1969</xref>; <xref ref-type="bibr" rid="B15">Vander Kloet and Dickinson 2009</xref>). In the key to <italic><tp:taxon-name><tp:taxon-name-part taxon-name-part-type="genus" reg="Vaccinium">Vaccinium</tp:taxon-name-part></tp:taxon-name></italic> in the <italic>Flora of China</italic> (<xref ref-type="bibr" rid="B3">Fang and Stevens 2005</xref>), <italic><tp:taxon-name><tp:taxon-name-part taxon-name-part-type="genus" reg="Vaccinium">V.</tp:taxon-name-part><tp:taxon-name-part taxon-name-part-type="species" reg="dehongense">dehongense</tp:taxon-name-part></tp:taxon-name></italic> is keyed out to be close to <italic><tp:taxon-name><tp:taxon-name-part taxon-name-part-type="genus" reg="Vaccinium">V.</tp:taxon-name-part><tp:taxon-name-part taxon-name-part-type="species" reg="vacciniaceum">vacciniaceum</tp:taxon-name-part></tp:taxon-name></italic>. The main differences between the two species are indicated in the diagnosis part. The most distinct character that distinguishes the two species is the position where inflorescences develop. A more detailed comparison between the two species is presented in Table <xref ref-type="table" rid="T1">1</xref>. Besides, they have an allopatric distribution: <italic><tp:taxon-name><tp:taxon-name-part taxon-name-part-type="genus" reg="Vaccinium">V.</tp:taxon-name-part><tp:taxon-name-part taxon-name-part-type="species" reg="dehongense">dehongense</tp:taxon-name-part></tp:taxon-name></italic> is endemic to west Yunnan, China, while <italic><tp:taxon-name><tp:taxon-name-part taxon-name-part-type="genus" reg="Vaccinium">V.</tp:taxon-name-part><tp:taxon-name-part taxon-name-part-type="species" reg="vacciniaceum">vacciniaceum</tp:taxon-name-part></tp:taxon-name></italic> is distributed in northwest Myanmar, northeast India, SE Xizang of China, Bhutan and Nepal. <xref ref-type="bibr" rid="B8">Panda and Sanjappa (2014)</xref> merged <tp:taxon-name><tp:taxon-name-part taxon-name-part-type="genus" reg="Vaccinium">V.</tp:taxon-name-part><tp:taxon-name-part taxon-name-part-type="species" reg="vacciniaceum">vacciniaceum</tp:taxon-name-part><tp:taxon-name-part taxon-name-part-type="infraspecific-rank">subsp.</tp:taxon-name-part><tp:taxon-name-part taxon-name-part-type="subspecies" reg="glabritubum">glabritubum</tp:taxon-name-part></tp:taxon-name> to the nominate subspecies without giving any reason. However, just as <xref ref-type="bibr" rid="B13">Stevens (1985)</xref> pointed out, <tp:taxon-name><tp:taxon-name-part taxon-name-part-type="genus" reg="Vaccinium">V.</tp:taxon-name-part><tp:taxon-name-part taxon-name-part-type="species" reg="vacciniaceum">vacciniaceum</tp:taxon-name-part><tp:taxon-name-part taxon-name-part-type="infraspecific-rank">subsp.</tp:taxon-name-part><tp:taxon-name-part taxon-name-part-type="subspecies" reg="glabritubum">glabritubum</tp:taxon-name-part></tp:taxon-name> has subsessile leaves with a round base and a glabrous corolla, while the nominate subspecies owns obviously petiolate leaves with a cuneate base and a hairy internal corolla surface. Besides, <tp:taxon-name><tp:taxon-name-part taxon-name-part-type="genus" reg="Vaccinium">V.</tp:taxon-name-part><tp:taxon-name-part taxon-name-part-type="species" reg="vacciniaceum">vacciniaceum</tp:taxon-name-part><tp:taxon-name-part taxon-name-part-type="infraspecific-rank">subsp.</tp:taxon-name-part><tp:taxon-name-part taxon-name-part-type="subspecies" reg="glabritubum">glabritubum</tp:taxon-name-part></tp:taxon-name> is distributed in Nepal, Sikkim, Bhutan and SE Xizang of China and the nominate subspecies has a further southeast distribution, viz. Meghalaya, Nagaland, Manipur, Mizoram of India and Chin State of Myanmar. Considering the morphological differences and allopatric distribution pattern of the two subspecies, it is better to treat them as two distinct subspecies for now, until new evidence (such as molecular evidence) is obtained.</p><p>In the type locality, there is another species from the same section, i.e. <italic><tp:taxon-name><tp:taxon-name-part taxon-name-part-type="genus" reg="Vaccinium">V.</tp:taxon-name-part><tp:taxon-name-part taxon-name-part-type="species" reg="scopulorum">scopulorum</tp:taxon-name-part></tp:taxon-name></italic> W. W. Sm., which is much more common than <italic><tp:taxon-name><tp:taxon-name-part taxon-name-part-type="genus" reg="Vaccinium">V.</tp:taxon-name-part><tp:taxon-name-part taxon-name-part-type="species" reg="dehongense">dehongense</tp:taxon-name-part></tp:taxon-name></italic> and has a wider distribution including west China, Myanmar and Bhutan. <italic><tp:taxon-name><tp:taxon-name-part taxon-name-part-type="genus" reg="Vaccinium">Vaccinium</tp:taxon-name-part><tp:taxon-name-part taxon-name-part-type="species" reg="scopulorum">scopulorum</tp:taxon-name-part></tp:taxon-name></italic> also has setose branchlets, but its alternate phyllotaxis, smaller leaf blades (2.5–4.5 × 0.6–1.7 cm) and yellowish-green corollas with a dark-purple apex are very different from those of <italic><tp:taxon-name><tp:taxon-name-part taxon-name-part-type="genus" reg="Vaccinium">V.</tp:taxon-name-part><tp:taxon-name-part taxon-name-part-type="species" reg="dehongense">dehongense</tp:taxon-name-part></tp:taxon-name></italic>.</p><table-wrap id="T1" position="float" orientation="portrait"><label>Table 1.</label><caption><p>A comparison of <italic><tp:taxon-name><tp:taxon-name-part taxon-name-part-type="genus" reg="Vaccinium">Vaccinium</tp:taxon-name-part><tp:taxon-name-part taxon-name-part-type="species" reg="dehongense">dehongense</tp:taxon-name-part></tp:taxon-name></italic> and <italic><tp:taxon-name><tp:taxon-name-part taxon-name-part-type="genus" reg="Vaccinium">V.</tp:taxon-name-part><tp:taxon-name-part taxon-name-part-type="species" reg="vacciniaceum">vacciniaceum</tp:taxon-name-part></tp:taxon-name></italic>. The data of the latter species are taken from <xref ref-type="bibr" rid="B16">Wight (1850)</xref>, <xref ref-type="bibr" rid="B13">Stevens (1985)</xref>, <xref ref-type="bibr" rid="B3">Fang and Stevens (2005)</xref> and the examined specimens listed in the text.</p></caption><table id="TID0EMTAE" rules="all"><tbody><tr><th rowspan="1" colspan="1">Comparison items</th><th rowspan="1" colspan="1">
                    <italic>
                      <tp:taxon-name><tp:taxon-name-part taxon-name-part-type="genus" reg="Vaccinium">V.</tp:taxon-name-part><tp:taxon-name-part taxon-name-part-type="species" reg="dehongense">dehongense</tp:taxon-name-part></tp:taxon-name>
                    </italic>
                  </th><th rowspan="1" colspan="1">
                    <italic>
                      <tp:taxon-name><tp:taxon-name-part taxon-name-part-type="genus" reg="Vaccinium">V.</tp:taxon-name-part><tp:taxon-name-part taxon-name-part-type="species" reg="vacciniaceum">vacciniaceum</tp:taxon-name-part></tp:taxon-name>
                    </italic>
                  </th></tr><tr><td rowspan="1" colspan="1">Twigs</td><td rowspan="1" colspan="1">Angled</td><td rowspan="1" colspan="1">Round</td></tr><tr><td rowspan="1" colspan="1">Petiole length (mm)</td><td rowspan="1" colspan="1">Subsessile</td><td rowspan="1" colspan="1">1–4</td></tr><tr><td rowspan="1" colspan="1">Inflorescence position</td><td rowspan="1" colspan="1">Usually at leafless nodes, rarely axillary</td><td rowspan="1" colspan="1">Axillary</td></tr><tr><td rowspan="1" colspan="1">Pedicel length (mm)</td><td rowspan="1" colspan="1">6–7.5</td><td rowspan="1" colspan="1">7–13</td></tr><tr><td rowspan="1" colspan="1">Corolla colour</td><td rowspan="1" colspan="1">Greenish-yellow</td><td rowspan="1" colspan="1">Greenish-white or pinkish-yellow</td></tr><tr><td rowspan="1" colspan="1">Ratio of filament length to stamen length</td><td rowspan="1" colspan="1">Ca. 1/3</td><td rowspan="1" colspan="1">Ca. 1/2</td></tr><tr><td rowspan="1" colspan="1">Filament indumentum</td><td rowspan="1" colspan="1">Glabrous</td><td rowspan="1" colspan="1">Pubescent or subglabrous</td></tr><tr><td rowspan="1" colspan="1">Distribution</td><td rowspan="1" colspan="1">West Yunnan of China</td><td rowspan="1" colspan="1">Bhutan, northeast India, south Xizang of China and north Myanmar</td></tr></tbody></table></table-wrap></tp:treatment-sec><tp:treatment-sec sec-type="material" id="SECID0E2DAE"><title>Additional specimens examined.</title><p><italic><tp:taxon-name><tp:taxon-name-part taxon-name-part-type="genus" reg="Vaccinium">Vaccinium</tp:taxon-name-part><tp:taxon-name-part taxon-name-part-type="species" reg="dehongense">dehongense</tp:taxon-name-part></tp:taxon-name></italic> (paratypes): CHINA. Yunnan Province: Dehong Dai and Jingpo Autonomous Prefecture, Yingjiang County, Xima Xiang, 11 June 2015, <italic>Yi-Hua Tong &amp; Xing-Er Ye TYH-128</italic> (IBSC), <italic>TYH-129</italic> (IBSC); ibid., No. 2 water power station of Mengnai River, 12 March 2023, <italic>TYH-2659</italic> (IBSC).</p><p><tp:taxon-name><tp:taxon-name-part taxon-name-part-type="genus" reg="Vaccinium">Vaccinium</tp:taxon-name-part><tp:taxon-name-part taxon-name-part-type="species" reg="vacciniaceum">vacciniaceum</tp:taxon-name-part><tp:taxon-name-part taxon-name-part-type="infraspecific-rank">subsp.</tp:taxon-name-part><tp:taxon-name-part taxon-name-part-type="subspecies" reg="vacciniaceum">vacciniaceum</tp:taxon-name-part></tp:taxon-name>: INDIA. Meghalaya State: Garrow [Garo] hills, 1813, <italic>W. Roxburgh s.n.</italic> (holotype BM000802681, image); Silhit Mountains [Khasi hills], <italic>W. Gomez 6299</italic> (K000780682, image); ibid., 4000 ft [1219 m a.s.l.], <italic>J. D. Hooker &amp; T. Thomson s.n.</italic> (K000780683, image); ibid., <italic>W. Griffith s.n.</italic> (K000780684, image; M-0164586, image); without precise locality, <italic>J. O. Viogt 252</italic> (IBSC0457574).</p><p><tp:taxon-name><tp:taxon-name-part taxon-name-part-type="genus" reg="Vaccinium">Vaccinium</tp:taxon-name-part><tp:taxon-name-part taxon-name-part-type="species" reg="vacciniaceum">vacciniaceum</tp:taxon-name-part><tp:taxon-name-part taxon-name-part-type="infraspecific-rank">subsp.</tp:taxon-name-part><tp:taxon-name-part taxon-name-part-type="subspecies" reg="glabritubum">glabritubum</tp:taxon-name-part></tp:taxon-name>: BHUTAN. Chhukha State: 13 km SW of Gedu between Phuntsholing and Gedu, 1780 m a.s.l., <italic>B. Bartholomew &amp; D. E. Boufford 3940</italic> (PE00197369). NEPAL. Arun Valley, Maghang Kola, E of Num, 9000 ft [2743 m a.s.l.], 30 April 1956, <italic>Stainton 167</italic> (holotype A00015998, image; isotype BM000802680, image). INDIA. Sikkim State: <italic>J. D. Hooker s.n.</italic> (E00438126, image).</p></tp:treatment-sec><ref-list><ref id="B6"><mixed-citation xmlns:xlink="http://www.w3.org/1999/xlink" xlink:type="simple">IUCN Standards and Petitions Committee (<year>2022</year>) Guidelines for Using the IUCN Red List Categories and Criteria. Version 15.1. Prepared by the Standards and Petitions Committee. [Available at <ext-link xlink:href="http://www.iucnredlist.org/documents/RedListGuidelines.pdf" ext-link-type="uri" xlink:type="simple">http://www.iucnredlist.org/documents/RedListGuidelines.pdf</ext-link>]</mixed-citation></ref><ref id="B11"><mixed-citation xmlns:xlink="http://www.w3.org/1999/xlink" xlink:type="simple"><person-group><name name-style="western"><surname>Sleumer</surname><given-names>HO</given-names></name></person-group> (<year>1941</year>) <article-title>Vaccinioideen-Studien.</article-title><source>Botanische Jahrbücher für Systematik, Pflanzengeschichte und Pflanzengeographie</source><volume>71</volume>: <fpage>375</fpage>–<lpage>510</lpage>.</mixed-citation></ref><ref id="B12"><mixed-citation xmlns:xlink="http://www.w3.org/1999/xlink" xlink:type="simple"><person-group><name name-style="western"><surname>Stevens</surname><given-names>PF</given-names></name></person-group> (<year>1969</year>) Taxonomic Studies in the <tp:taxon-name><tp:taxon-name-part taxon-name-part-type="family">Ericaceae</tp:taxon-name-part></tp:taxon-name>. Unpublished PhD thesis, University of Edinburgh.</mixed-citation></ref><ref id="B15"><mixed-citation xmlns:xlink="http://www.w3.org/1999/xlink" xlink:type="simple"><person-group><name name-style="western"><surname>Vander Kloet</surname><given-names>SP</given-names></name><name name-style="western"><surname>Dickinson</surname><given-names>TA</given-names></name></person-group> (<year>2009</year>) <article-title>A subgeneric classiﬁcation of the genus <italic><tp:taxon-name><tp:taxon-name-part taxon-name-part-type="genus">Vaccinium</tp:taxon-name-part></tp:taxon-name></italic> and the metamorphosis of <tp:taxon-name><tp:taxon-name-part taxon-name-part-type="genus">V.</tp:taxon-name-part><tp:taxon-name-part taxon-name-part-type="infraspecific-rank">section</tp:taxon-name-part><tp:taxon-name-part taxon-name-part-type="section">Bracteata</tp:taxon-name-part></tp:taxon-name> Nakai: More terrestrial and less epiphytic in habit, more continental and less insular in distribution.</article-title><source>Journal of Plant Research</source><volume>122</volume>(<issue>3</issue>): <fpage>253</fpage>–<lpage>268</lpage>. <ext-link xlink:href="10.1007/s10265-008-0211-7" ext-link-type="doi" xlink:type="simple">https://doi.org/10.1007/s10265-008-0211-7</ext-link></mixed-citation></ref><ref id="B3"><mixed-citation xmlns:xlink="http://www.w3.org/1999/xlink" xlink:type="simple"><person-group><name name-style="western"><surname>Fang</surname><given-names>RZ</given-names></name><name name-style="western"><surname>Stevens</surname><given-names>PF</given-names></name></person-group> (<year>2005</year>) <article-title><italic><tp:taxon-name><tp:taxon-name-part taxon-name-part-type="genus">Vaccinium</tp:taxon-name-part></tp:taxon-name></italic>.</article-title> In: <person-group><name name-style="western"><surname>Wu</surname><given-names>ZY</given-names></name><name name-style="western"><surname>Raven</surname><given-names>PH</given-names></name><name name-style="western"><surname>Hong</surname><given-names>DY</given-names></name></person-group> (<role>Eds</role>) <issue-title>Flora of China (Vol.</issue-title><source>14). Science Press, Beijing &amp; Missouri Botanical Garden Press, St. Louis</source>, <fpage>476</fpage>–<lpage>504</lpage>.</mixed-citation></ref><ref id="B16"><mixed-citation xmlns:xlink="http://www.w3.org/1999/xlink" xlink:type="simple"><person-group><name name-style="western"><surname>Wight</surname><given-names>R</given-names></name></person-group> (<year>1850</year>) Icones Plantarum Indiae Orientalis. J.B. Pharoah, Madras, Plate 1163–1621.</mixed-citation></ref><ref id="B13"><mixed-citation xmlns:xlink="http://www.w3.org/1999/xlink" xlink:type="simple"><person-group><name name-style="western"><surname>Stevens</surname><given-names>PF</given-names></name></person-group> (<year>1985</year>) <article-title>Notes on <italic><tp:taxon-name><tp:taxon-name-part taxon-name-part-type="genus">Vaccinium</tp:taxon-name-part></tp:taxon-name></italic> and <italic><tp:taxon-name><tp:taxon-name-part taxon-name-part-type="genus">Agapetes</tp:taxon-name-part></tp:taxon-name></italic> (<tp:taxon-name><tp:taxon-name-part taxon-name-part-type="family">Ericaceae</tp:taxon-name-part></tp:taxon-name>) in Southeast Asia.</article-title><source>Journal of the Arnold Arboretum</source><volume>66</volume>: <fpage>471</fpage>–<lpage>490</lpage>. <ext-link xlink:href="10.5962/p.324745" ext-link-type="doi" xlink:type="simple">https://doi.org/10.5962/p.324745</ext-link></mixed-citation></ref><ref id="B8"><mixed-citation xmlns:xlink="http://www.w3.org/1999/xlink" xlink:type="simple"><person-group><name name-style="western"><surname>Panda</surname><given-names>S</given-names></name><name name-style="western"><surname>Sanjappa</surname><given-names>M</given-names></name></person-group> (<year>2014</year>) <article-title><italic><tp:taxon-name><tp:taxon-name-part taxon-name-part-type="genus">Vaccinium</tp:taxon-name-part></tp:taxon-name></italic>.</article-title> In: <person-group><name name-style="western"><surname>Sanjappa</surname><given-names>M</given-names></name><name name-style="western"><surname>Sastry</surname><given-names>ARK</given-names></name></person-group> (<role>Eds</role>) <issue-title>Fascicles of Flora of India: Fascicle 25, Ericaceae.</issue-title><source>Botanical Survey of India, Kolkata</source>, <fpage>391</fpage>–<lpage>450</lpage>.</mixed-citation></ref></ref-list></tp:taxon-treatment>
